# Supplementary material for: Identification of hypoxia- and immune-related biomarkers in patients with ischemic stroke
Source: Heliyon. 2024 Feb 7;10(4):e25866. doi: 10.1016/j.heliyon.2024.e25866 (PMC10878920; doi:10.1016/j.heliyon.2024.e25866)
Supplement: Multimedia component 1 [file mmc1.xls]

gene	drug	sources	pmids
DDIT3	FENRETINIDE	NCI	12234979|17273769
DDIT3	PACLITAXEL	NCI	8554977
DDIT3	DICLOFENAC	NCI	15131590
DDIT3	SURAMIN	NCI	9586958
DDIT3	TAXOTERE	NCI	10470115
DDIT3	CISPLATIN	NCI	10071988|8554977
DDIT3	STAUROSPORINE	NCI	17167033
DDIT3	CYCLOSPORINE	NCI	15494209
DDIT3	VITAMIN E	NCI	15271854
DDIT3	CELECOXIB	NCI|PharmGKB	17167033|17166886|15131590|16597647|22336956
DDIT3	SIROLIMUS	NCI	11145585
DDIT3	STREPTOZOCIN	NCI	8482431
DDIT3	NICOTINE	NCI	11592233
DDIT3	INDOMETHACIN	NCI	15131590
DDIT3	MANNITOL	NCI	8670069
DDIT3	PLATINUM	NCI	8996528
DDIT3	ASPIRIN	NCI	10688535
DDIT3	DEFEROXAMINE	NCI	8794898
DDIT3	ETOPOSIDE	NCI	9044846
DDIT3	GLUTAMINE	NCI	10377266
DDIT3	CURCUMIN	NCI	15271854
DDIT3	IBUPROFEN	NCI	15131590
DDIT3	BORTEZOMIB	NCI	16357160
DDIT3	PENICILLAMINE	NCI	11526215
DDIT3	6-DIAZO-5-OXO-L-NORLEUCINE	NCI	10377266
DDIT3	AEW-541	CIViC	28637688
DUSP1	HYDROXYUREA	NCI	15856297
DUSP1	ALBUTEROL	PharmGKB	20673984
DUSP1	VASOPRESSIN	NCI	9231829
FOS	BACLOFEN	NCI	11301212
FOS	THROMBIN	NCI	2119237
FOS	PACLITAXEL	NCI	9588740
FOS	ALCOHOL	NCI	16750178
FOS	ANTIBIOTIC	NCI	15773551
FOS	PILOCARPINE	NCI	9661997
FOS	PHENOBARBITAL	NCI	9187311
FOS	DAIDZEIN	NCI	8593857
FOS	NIMODIPINE	NCI	8301097
FOS	BROMOCRIPTINE	NCI	11680511
